# Supplementary material for: Validation of reference genes for normalization of qPCR gene expression data from Coffea spp. hypocotyls inoculated with Colletotrichum kahawae
Source: BMC Res Notes. 2013 Sep 28;6:388. doi: 10.1186/1756-0500-6-388 (PMC3849654; doi:10.1186/1756-0500-6-388)
Supplement: Additional file 2: Table S1 — Comprehensive ranking of the candidate genes calculated as the arithmetic mean ranking value of each gene using the three applets. Genes were ranked from the most stable (1) to the least stable (7). [file 1756-0500-6-388-S2.xls]

## Sheet: Folha1
Table S1- Comprehensive ranking of the candidate genes calculated as the arithmetic mean ranking value of each gene using the three applets. Genes were ranked from the most stable (1) to the least stable (7).
Entire dataset
Gene	geNorm	NormFinder	BestKeeper	Ranking mean	Final ranking
IDE	1	1	2	1.33333	IDE (1)
14-3-3	1	4	4	3	β-Tub9 (2)
RPL7	3	3	3	3	RPL7 (3/4)
β-Tub9	4	2	1	2.33333	14-3-3 (3/4)
S24	5	5	5	5	S24 (5)
UBQ9	6	6	6	6	UBQ9 (6)
GAPDH	7	7	7	7	GAPDH (7)
Catimor 88 (resistant)
Gene	geNorm	NormFinder	BestKeeper	Ranking mean	Final ranking
IDE	1	2	5	2.66667	β-Tub9 (1)
14-3-3	3	5	6	4.66667	IDE (2)
RPL7	2	3	4	3	RPL7 (3)
β-Tub9	4	1	1	2	UBQ9 (4)
S24	5	6	3	4.66667	14-3-3 (5/6)
UBQ9	6	4	2	4	S24 (5/6)
GAPDH	7	7	7	7	GAPDH (7)
Caturra (susceptible)
Gene	geNorm	NormFinder	BestKeeper	Ranking mean	Final ranking
IDE	1	3	3	2.33333	β-Tub9 (1)
14-3-3	5	5	5	5	IDE (2/3)
RPL7	4	4	6	4.66667	S24 (2/3)
β-Tub9	1	1	1	1	RPL7 (4)
S24	3	2	2	2.33333	14-3-3 (5)
UBQ9	7	7	7	7	GAPDH (6)
GAPDH	6	6	4	5.33333	UBQ9 (7)
