# Supplementary material for: Validation of reference genes for normalization of qPCR gene expression data from Coffea spp. hypocotyls inoculated with Colletotrichum kahawae
Source: BMC Res Notes. 2013 Sep 28;6:388. doi: 10.1186/1756-0500-6-388 (PMC3849654; doi:10.1186/1756-0500-6-388)
Supplement: Additional file 3: Table S2 — RLK and PR10 expression values (fold change) when comparing both inoculated Caturra and Catimor 88 with control samples during inoculation time-course with the different normalization strategies. [file 1756-0500-6-388-S3.xls]

## Sheet: Folha1
Table S2- RLK and PR10 expression values (fold change) when comparing both coffee genotypes Caturra and Catimor 88 with control samples during inoculation time-course with the different normalization strategies.
	C. arabica cv Caturra									C. arabica cv Catimor 88
2 best	IDE+ β-Tub9								2 best	β-Tub9 + IDE
	RLK	mean	SD		PR10	mean	SD			RLK	mean	SD		PR10	mean	SD
	S12h	2.91789	1.39532		S12h	1.4439	0.0743358			R12h	20.3108	17.9533		R12h	5.45857	3.2008
	S48h	12.8827	3.20148		S48h	8.67285	3.90961			R48h	16.9272	0.460084		R48h	14.7607	2.86767
	S72h	18.7056	9.54507		S72h	20.7933	11.7148			R72h	11.2449	1.1313		R72h	32.1929	18.2416
	S24+ β-Tub9								V geNorm (4/5)	RPL7+IDE+14-3-3+β-Tub9
	RLK	mean	SD		PR10	mean	SD			RLK	mean	SD		PR10	mean	SD
	SISC_12h	3.76658	2.05861		SISC_12h	1.77638	0.0732752			RIRC_12h	14.5505	12.5111		RIRC_12h	4.03869	2.08549
	SISC_48h	12.8431	2.31239		SISC_48h	8.51858	3.33738			RIRC_48h	12.5937	2.22411		RIRC_48h	10.6182	0.482683
	SISC_72h	14.2751	5.99308		SISC_72h	15.7652	7.55742			RIRC_72h	8.49078	3.20564		RIRC_72h	19.7704	6.58547
V geNorm (3/4)	S24+β-Tub9+IDE								2 worst	GADPH + UBQ9
	RLK	mean	SD		PR10	mean	SD			RLK	mean	SD		PR10	mean	SD
	SISC_12h	3.12149	1.59116		SISC_12h	1.51458	0.02136			RIRC_12h	5.79388	4.71378		RIRC_12h	1.70617	0.671763
	SISC_48h	12.5935	2.93058		SISC_48h	8.44923	3.69501			RIRC_48h	67.0059	57.1658		RIRC_48h	47.7341	37.2001
	SISC_72h	14.3552	6.1639		SISC_72h	15.8647	7.74674			RIRC_72h	17.2738	4.1475		RIRC_72h	60.8102	46.0134
2 worst	GADPH + UBQ9
	RLK	mean	SD		PR10	mean	SD
	SISC_12h	3.70461	1.78484		SISC_12h	1.82867	0.085626
	SISC_48h	11.7919	0.555612		SISC_48h	7.59378	2.06547
	SISC_72h	14.3221	6.59484		SISC_72h	15.8636	8.20558
