# Supplementary material for: Validation of reference genes for normalization of qPCR gene expression data from Coffea spp. hypocotyls inoculated with Colletotrichum kahawae
Source: BMC Res Notes. 2013 Sep 28;6:388. doi: 10.1186/1756-0500-6-388 (PMC3849654; doi:10.1186/1756-0500-6-388)
Supplement: Additional file 4: Table S3 — Test statistics given by the Kruskal-Wallis test on RLK and PR10 expression, comparing the normalization strategies followed. [file 1756-0500-6-388-S4.xls]

## Sheet: SusceptibleC.arabica cv caturra
Table S3- Test statistics given by the Kruskal-Wallis test on RLK and PR10 expression, comparing the normalization strategies followed, on C. arabica Caturra.
Descriptive Statistics
	RLK					PR10
	N	Mean	Std. Deviation	Minimum	Maximum	N	Mean	Std. Deviation	Minimum	Maximum
12hpi	8	3.37764	1.88268	1.52257	5.82519	8	1.64088	0.190537	1.36956	1.9143
48hpi	8	12.5278	2.68674	9.66289	16.0842	8	8.30861	3.58767	4.75421	12.5825
72hpi	8	15.4145	7.98133	7.72722	28.2506	8	17.0717	9.85856	7.65802	32.5081
Normalization strategies	8	2.5	1.19523	1	4	8	2.5	1.19523	1	4
Ranks		RLK		PR10
Normalization strategies		N	Mean Rank	N	Mean Rank
12hpi	2 Best IDE+β-Tub9	2	3	2	2
	2 best S24+β-Tub9	2	5.5	2	6
	VGenorm	2	4	2	3
	2 worst	2	5.5	2	7
	Total	8		8
48hpi	2 Best IDE+β-Tub9	2	5	2	5
	2 best S24+β-Tub9	2	4.5	2	4.5
	VGenorm	2	4	2	4
	2 worst	2	4.5	2	4.5
	Total	8		8
72hpi	2 Best IDE+β-Tub9	2	6	2	6
	2 best S24+β-Tub9	2	4	2	4
	VGenorm	2	4	2	4
	2 worst	2	4	2	4
	Total	8		8
Test Statisticsa,b
	RLK			PR10
	12hpi	48hpi	72hpi	12hpi	48hpi	72hpi
Chi-Square	1.5	0.166667	1	5.66667	0.166667	1
df	3	3	3	3	3	3
Asymp. Sig.	0.68227	0.982782	0.801252	0.129003	0.982782	0.801252
a. Kruskal Wallis Test
b. Grouping Variable: Normalization strategies

## Sheet: ResistantC.arabica cv catimor88
Table S3- Test statistics given by the Kruskal-Wallis test on RLK and PR10 expression, comparing the normalization strategies followed, on coffee cultivar Catimor88.
Descriptive Statistics
	RLK					PR10
	N	Mean	Std. Deviation	Minimum	Maximum	N	Mean	Std. Deviation	Minimum	Maximum
12hpi	6	17.088	14.9398	1.0801	38.2642	6	3.73448	2.98159	1.03441	8.65937
48hpi	6	32.1756	45.1761	9.84008	124.172	6	24.371	29.7969	10.1355	84.9342
72hpi	6	12.3365	5.25799	5.28514	21.4213	6	37.5912	36.7652	13.1849	106.824
Normalization strategies	6	2	0.894427	1	3	6	2	0.894427	1	3
Ranks		RLK		PR10
Normalization strategies		N	Mean Rank	N	Mean Rank
12hpi	2 Best IDE+ β-Tub9	2	5	2	4.5
	VGeNorm	2	3.5	2	3.5
	2 worst	2	2	2	2.5
	Total	6		6
48hpi	2 Best IDE+β-Tub9	2	4.5	2	4.5
	VGeNorm	2	2.5	2	2
	2 worst	2	3.5	2	4
	Total	6		6
72hpi	2 Best IDE+β-Tub9	2	3	2	3.5
	VGeNorm	2	2	2	2.5
	2 worst	2	5.5	2	4.5
	Total	6		6
Test Statisticsa,b
	RLK			PR10
	12hpi	48hpi	72hpi	12hpi	48hpi	72hpi
Chi-Square	2.57143	1.14286	3.71429	1.14286	2	1.14286
df	2	2	2	2	2	2
Asymp. Sig.	0.276453	0.564718	0.156118	0.564718	0.367879	0.564718
a. Kruskal Wallis Test
b. Grouping Variable: Normalization strategies
