# Supplementary material for: Validation of reference genes for normalization of qPCR gene expression data from Coffea spp. hypocotyls inoculated with Colletotrichum kahawae
Source: BMC Res Notes. 2013 Sep 28;6:388. doi: 10.1186/1756-0500-6-388 (PMC3849654; doi:10.1186/1756-0500-6-388)
Supplement: Additional file 5: Table S4 — RefFinder final ranking given by the geometric mean of gene position in the ranking from individual tools as geNorm, Normfinder, BestKeeper and the comparative ΔCt methods. [file 1756-0500-6-388-S5.xls]

## Sheet: entire dataset
Table S4- RefFinder final ranking given by the geometric mean of gene position in the ranking from individual tools as geNorm, Normfinder, BestKeeper and the comparative ΔCt methods
	Ranking Order (Better--Good--Average)
	Method	1	2	3	4	5	6	7
	Delta CT	IDE	β-Tub9	RPL7	S24	14-3-3	UBQ9	GADPH
	BestKeeper	β-Tub9	UBQ9	s24	RPL7	IDE	14-3-3	GADPH
	Normfinder	IDE	β-Tub9	RPL7	S24	14-3-3	UBQ9	GADPH
	Genorm	14-3-3 | IDE		RPL7	β-Tub9	S24	UBQ9	GADPH
	Recommended comprehensive ranking	IDE	β-Tub9	RPL7	14-3-3	S24	UBQ9	GADPH

## Sheet: Catimor 88
Table S4- RefFinder final ranking given by the geometric mean of gene position in the ranking from individual tools as geNorm, Normfinder, BestKeeper and the comparative ΔCt methods
	Ranking Order (Better--Good--Average)
	Method	1	2	3	4	5	6	7
	Delta CT	IDE	β-Tub9	RPL7	UBQ9	14-3-3	S24	GADPH
	BestKeeper	β-Tub9	UBQ9	S24	RPL7	IDE	14-3-3	GADPH
	Normfinder	β-Tub9	IDE	RPL7	UBQ9	14-3-3	S24	GADPH
	Genorm	IDE|RPL7		14-3-3	β-Tub9	UBQ9	S24	GADPH
	Recommended comprehensive ranking	β-Tub9	IDE	RPL7	UBQ9	14-3-3	S24	GADPH

## Sheet: Caturra
Table S4- RefFinder final ranking given by the geometric mean of gene position in the ranking from individual tools as geNorm, Normfinder, BestKeeper and the comparative ΔCt methods
	Ranking Order (Better--Good--Average)
	Method	1	2	3	4	5	6	7
	Delta CT	β-Tub9	S24	IDE	RPL7	14-3-3	GADPH	UBQ9
	BestKeeper	RPL7	β-Tub9	S24	IDE	GADPH	14-3-3	UBQ9
	Normfinder	β-Tub9	S24	IDE	RPL7	14-3-3	GADPH	UBQ9
	Genorm	β-Tub9 | IDE		S24	RPL7	14-3-3	GADPH	UBQ9
	Recommended comprehensive ranking	β-Tub9	IDE	S24	RPL7	14-3-3	GADPH	UBQ9
